# Supplementary material for: An exploration of the protective effect of rodent species richness on the geographical expansion of Lassa fever in West Africa
Source: PLoS Negl Trop Dis. 2021 Feb 1;15(2):e0009108. doi: 10.1371/journal.pntd.0009108 (PMC7877741; doi:10.1371/journal.pntd.0009108)
Supplement: S1 Data — (CSV) [file pntd.0009108.s001.csv]

	lassa	rodents_sum	predator	hfp_2009	treecover_prop	landcover_7_prop	elevation	landcover_total	total_preci	mean_temp	pop_dense	gdp_cap
1	0	13	15	3.388071109	0	0.0023015873015873	279.1592241	12600	191.5943651	28.67375394	2.08140280039683	2667.35765465724
2	0	14	18	7.231317727	0	0.0190350877192982	272.2596361	11400	202.1763158	28.31945101	29.1565318026316	1404.67448904825
3	0	15	21	5.782547797	0	0.00552631578947368	272.3129648	11400	200.3003509	29.08067615	6.07064602631579	1194.83165544246
4	0	14	19	3.940572533	0	0.000216450216450216	298.5569175	9240	190.3056277	29.64579096	0.616525318398268	3474.74791019763
6	0	14	27	5.795956627	1.25e-07	0.0470138888888889	268.3664497	14400	285.2693056	28.63258159	14.6037046284722	1494.32037701607
7	0	15	29	7.126696141	0	0.0413888888888889	277.7961892	14400	303.0915278	28.05781133	18.8256344340278	1519.20386262871
8	0	15	25	5.451141213	0	0.015	311.2838281	14400	308.0072222	28.8522089	6.690435084375	1466.6184689002
9	0	15	22	5.153547819	0	0.00701388888888889	306.0484635	14400	279.9227778	29.69328241	3.30721221423611	1779.52962207945
10	0	13	21	3.792545931	0	0.00222222222222222	296.0012153	14400	252.2578472	29.432978	1.77804965208333	1907.106605145
11	0	10	21	3.754029802	0	0.00118055555555556	276.2086806	14400	238.7953472	29.24399767	9.010200125	1522.43099687348
12	0	10	21	2.617403544	0	0.000347222222222222	302.7127914	14400	216.4870139	29.53985936	2.39734604618056	2688.19334940688
13	0	11	19	1.324628467	0	0.00040650406504065	299.585689	9840	232.1255081	29.81843749	1.63925785162602	1570.75543783252
14	0	8	31	9.383865804	0	0.689583333333333	101.2983545	12960	622.7841049	29.22484182	31.8952812770062	1723.40576956501
15	0	7	25	9.271353067	0	0.574375	243.7161372	14400	631.4856944	28.54403645	16.0438002743056	1895.48657539061
16	0	9	26	10.85898729	1.25e-07	0.839097222222222	276.7512413	14400	598.2458333	28.02554918	17.1165411284722	1851.5126546657
17	0	9	26	8.428872951	0	0.710486111111111	291.7240451	14400	530.9261806	27.88182346	5.66378401458333	1604.63331536521
18	0	9	24	9.433410516	0	0.708263888888889	313.0083898	14400	453.3230556	27.65485414	8.37839804861111	1019.43922555356
21	0	14	34	9.013183437	8.75e-07	0.313125	270.3954991	14400	418.6367361	27.66492186	34.3694451701389	1633.7625603677
22	0	12	31	8.714394678	0	0.158194444444444	394.3665451	14400	452.4536111	27.15598264	44.8940176840278	1648.82091492639
23	0	13	28	6.486571951	0	0.150625	288.817092	14400	434.7979167	28.46011688	18.7322045416667	1460.71818001086
24	0	14	25	5.878166507	0	0.135069444444444	290.0415842	14400	397.1379861	29.0524074	18.7674624722222	1545.36550984089
25	0	14	25	5.744416813	0	0.0931944444444444	293.4289149	14400	379.7140278	28.89089639	26.8202228819444	1477.11344250872
26	0	10	34	7.184762791	0	0.114861111111111	171.5788325	14400	846.2995139	28.38372568	8.09156276388889	1951.96562290564
27	0	9	35	8.044021951	0	0.146944444444444	222.1269488	14400	832.3824306	27.99780903	9.77675887152778	1777.52948939667
28	0	10	36	7.610187368	6.25e-07	0.403888888888889	295.1914149	14400	802.1665972	27.50567304	15.3430310069444	1731.68470173143
29	0	11	32	8.652962695	1.125e-05	0.642916666666667	361.4910243	14400	780.1434028	27.22709895	12.7122405520833	1194.18252253695
30	0	11	32	12.82061539	0	0.937569444444444	359.4055729	14400	652.6884722	27.08747509	30.1756490486111	969.312302578538
34	0	12	33	10.89434406	0	0.785347222222222	287.2790321	14400	591.8093056	27.69402949	35.4863359548611	1477.9857426647
35	0	12	32	11.53428526	0	0.592777777777778	315.5098351	14400	564.3810417	27.99807403	63.7252057048611	1390.94036476832
36	0	14	30	10.75995501	0	0.586388888888889	327.102283	14400	569.553125	28.23847452	62.15953821875	1896.18267648355
37	0	14	29	8.637351663	0	0.373888888888889	296.8712804	14400	534.6505556	28.43346526	44.6937181597222	1879.55318956966
38	0	13	31	7.547629647	0	0.542430555555556	272.5956901	14400	509.3330556	28.56172278	27.7320280868056	1405.57967233326
42	0	12	37	6.956113771	1.6875e-06	0.00430555555555556	259.1149002	14400	1112.998819	27.58821354	12.7640853402778	1486.60706712333
43	0	13	38	6.681438629	0.0001279375	0.00326388888888889	343.4381944	14400	1066.907083	27.03735994	7.16754148993056	1763.76636465689
44	0	13	35	7.082868578	0.000181	0.0819444444444444	374.7319227	14400	988.8065278	26.99679514	12.9425568020833	1574.70112958605
45	0	15	36	10.4574077	0	0.267777777777778	422.917934	14400	944.4257639	26.95040162	81.1335336458333	1476.52746974845
46	0	15	36	12.35458771	0	0.720416666666667	353.6482813	14400	859.6790278	27.37126851	150.006119826389	1508.1304927066
47	0	14	34	12.88549547	6.25e-08	0.924930555555556	319.9350043	14400	802.2615278	27.46412384	37.4693181944444	1168.57160633327
48	1	13	34	14.51026796	1.25e-07	0.964722222222222	329.3771311	14400	831.0177778	27.43446822	59.7533302604167	1422.37800185511
49	0	13	36	12.95099313	0	0.931875	359.823928	14400	828.3427083	27.44018461	42.2718627569445	1402.31644583818
50	0	13	36	11.99156878	0	0.866805555555556	282.6475694	14400	750.7784722	28.30832	40.6391263993055	1196.85577644176
51	0	13	37	13.54065085	0	0.919513888888889	295.9270356	14400	709.6847917	27.99268172	79.1453638541667	2066.84036753032
52	0	13	37	14.42882881	0	0.935416666666667	308.596263	14400	717.7438194	28.10289814	214.348216145833	1558.16899993721
53	0	13	36	12.12278979	0	0.966875	304.0398785	14400	707.5010417	28.26478009	78.9334636458333	2111.98052977947
54	0	13	37	12.08505873	0	0.974166666666667	284.7870095	14400	677.3518056	28.26163426	28.9100221840278	1526.72536472766
55	0	13	37	11.53111219	0	0.937708333333333	262.7168533	14400	681.6879861	28.45219387	17.9580445798611	1484.0390713792
56	1	11	36	13.85850033	1.25e-07	0.974375	246.6813585	14400	730.925625	28.43213252	142.832958194444	4175.88997552394
58	0	10	38	11.99041158	2.8125e-06	0.915763888888889	409.5292101	14400	704.3054167	27.11740219	141.022370277778	2792.47185380063
59	1	9	37	11.61262477	1.3125e-06	0.942361111111111	517.5008767	14400	681.1369444	26.18850118	223.2670309375	4721.4200908203
60	1	9	37	12.04138671	0	0.878333333333333	456.5404948	14400	645.8001389	26.53748144	404.9215778125	3324.38666001461
61	0	8	38	10.68968593	0	0.862222222222222	371.6146484	14400	579.276875	27.15366953	166.873576319444	3239.47072800225
62	1	9	37	10.75712764	3.125e-07	0.809652777777778	353.309987	14400	507.2790278	27.19214237	122.787469722222	3420.02831118144
63	1	7	38	8.598604232	0	0.634097222222222	345.3321484	14400	432.1984722	27.55424248	47.5822527222222	2681.06788537821
66	0	10	36	5.583993436	0.0285873125	0.156527777777778	233.1787326	14400	2032.596181	26.66965104	19.5847216701389	1177.59731618998
70	0	13	39	5.809540633	1.875e-07	0.0590972222222222	407.440816	14400	1218.155833	26.61475348	23.6791707430556	953.78752012632
71	0	14	36	7.773503852	0	0.18375	373.6028385	14400	1105.465486	27.03858681	25.3161907222222	1122.54349617102
72	1	15	36	10.09273241	0	0.401736111111111	359.2490191	14400	1040.857431	27.12027255	25.4217191944444	1319.64926754107
73	1	15	36	11.60928336	2.5e-07	0.625694444444444	342.9565842	14400	1010.225903	27.26273782	31.6903556215278	1344.96080426039
74	1	13	36	13.02482011	1.25e-07	0.70875	391.0253689	14400	1014.197153	27.13226388	47.7878847743056	1451.32657273562
75	0	13	36	13.61612615	0	0.77	358.1918273	14400	954.4334722	27.55771413	86.3525792013889	1491.0891854067
76	0	13	36	12.34236944	2.5e-07	0.711597222222222	310.0564236	14400	892.13875	27.8276933	43.4619217604167	1229.90793350413
77	0	13	37	11.84913528	3.75e-07	0.770694444444444	296.6745747	14400	852.7090278	27.73099478	39.9527000104167	1134.98011386269
78	0	12	38	10.82724791	0	0.550069444444444	307.8623264	14400	873.1736806	27.74344328	38.5860381180556	1605.02023816999
79	1	12	36	13.66010305	0	0.888472222222222	259.2058594	14400	842.9997222	28.22598665	85.1731426041667	2171.59442695622
80	0	14	38	9.860325219	4e-06	0.624444444444444	245.1217057	14400	864.6877778	28.46289179	34.5232863472222	1124.81731005478
81	0	15	40	7.119278498	1.875e-07	0.274375	220.9507248	14400	873.338125	28.40582527	20.6687157569444	1587.14780221275
82	1	15	40	8.695876426	0	0.368958333333333	269.3025608	14400	884.5499306	28.01962788	27.5564082326389	2094.68415881004
83	1	13	40	11.72857296	6.9375e-06	0.613888888888889	227.624388	14400	900.98	28.35724245	48.1419339131944	3057.25949107876
84	1	13	41	14.49657381	9.75e-06	0.93375	223.9098307	14400	896.1424306	28.3426169	73.1267913090278	5278.60613261785
85	0	14	42	14.91567736	2e-06	0.961736111111111	376.7954818	14400	913.5292361	27.14282291	71.0980870138889	4362.14909665687
86	0	13	40	14.7545989	0	0.954861111111111	520.4497179	14400	952.5013194	26.03914872	63.1058924201389	2527.24931188119
87	1	13	40	16.64470312	6.25e-08	0.989652777777778	634.0393837	14400	926.3475694	25.23983506	270.119771527778	4837.15914461206
88	1	11	39	16.97630589	1.875e-07	0.951388888888889	540.6217318	14400	886.6285417	25.73766899	452.789277083333	3217.79059816792
89	1	11	39	13.76145924	0	0.953541666666667	453.7969878	14400	817.3710417	26.32394503	193.805050902778	3194.34766870593
90	1	9	40	12.73432512	1.25e-07	0.991527777777778	416.4645747	14400	727.1847222	26.47882582	136.246004375	3120.82803928792
91	1	9	38	13.3809362	1.21875e-05	0.956805555555556	390.9941797	14400	642.0945139	26.84875	75.1619386111111	2944.73627810861
94	0	7	29	6.848133614	0.0528208965912346	0.121984126984127	64.32099545	12600	3029.161002	28.70728896	32.9970424484127	1097.61298692304
96	0	10	34	6.844683434	0.084831125	0.144513888888889	516.5284115	14400	1999.828472	25.42849363	60.1651313368056	1154.73390053454
97	0	12	36	6.163436649	0.09174725	0.0301388888888889	628.9750868	14400	1704.903819	24.53456887	22.3394302569444	1036.96718606972
99	0	12	39	5.472834951	0.000845875	0.0140972222222222	410.5954731	14400	1483.681319	26.01117476	28.47383921875	889.622685385796
100	0	13	39	6.028772386	4.875e-06	0.00902777777777778	408.3575521	14400	1365.279653	26.31445081	16.4981697604167	1305.63875524803
101	1	17	38	7.273861406	1.8625e-05	0.060625	386.4672179	14400	1221.926736	26.54517246	13.0292239513889	1784.47365865941
102	1	17	38	10.58938775	9.375e-07	0.266319444444444	353.6739193	14400	1137.625486	26.96778068	27.5655181180556	2254.59414514819
103	0	17	40	12.89098776	0	0.544930555555556	371.181901	14400	1118.510347	26.93154109	39.192687375	1723.72527959298
105	0	17	39	8.907783851	0	0.142847222222222	327.6375521	14400	1004.976528	27.26827953	31.0864375868056	1331.10135602214
106	0	18	41	8.828378356	6.25e-08	0.182083333333333	281.8860026	14400	942.1636806	27.65695718	43.3319807118055	3685.33871731763
107	0	17	42	9.220458035	1.75625e-05	0.105694444444444	216.8098915	14400	990.9445139	28.08186109	27.9493894583333	4041.80671898308
108	0	17	42	11.76162759	7.9375e-06	0.410208333333333	197.9534635	14400	1010.499792	28.01894791	73.7271627881944	4243.63091134693
109	1	18	43	10.82675193	1.1875e-06	0.315486111111111	183.2884332	14400	1058.268056	28.29309489	72.5626948263889	1261.49934047622
110	1	17	41	7.364099441	0	0.100625	364.6793837	14400	1093.144792	27.11525696	39.8205982777778	1221.44691012434
111	1	16	41	8.413864009	0	0.177361111111111	331.2002821	14400	1038.779722	26.9442957	30.1814887361111	1750.76042540625
112	1	15	41	7.653992346	1.5125e-05	0.0879166666666667	312.4169922	14400	1045.674306	27.00501794	21.2457093888889	2347.52476960257
113	0	14	43	10.64916723	3.41875e-05	0.519652777777778	213.0394227	14400	1013.893194	27.72716028	34.5251978715278	4866.3192084105
114	0	13	42	13.38971314	1.2625e-05	0.717361111111111	313.7060243	14400	1099.481875	26.8782714	45.0967829965278	4220.41142203447
115	0	13	42	11.89483435	2.5e-06	0.629861111111111	420.9146311	14400	1140.189583	26.23685936	46.0037091111111	4443.80770138602
118	1	13	41	13.78476372	6.25e-08	0.817986111111111	641.8815625	14400	1010.687431	25.16151331	92.9782666666667	2830.27735782699
119	1	13	41	14.80287004	1.25e-07	0.972638888888889	447.4252517	14400	905.0170139	26.2257772	62.2529991354167	3219.27013566494
120	1	13	40	15.5534191	0	0.941736111111111	371.7468967	14400	851.6660417	26.83785648	125.42353625	2877.28007320077
124	1	16	32	6.36636728	0.1023658125	0.226666666666667	141.8886024	14400	2612.90875	27.35465103	49.8655035590278	1816.71004361957
125	1	16	36	4.788193323	0.3382075625	0.0872222222222222	411.7372917	14400	2336.856597	25.38611341	23.1925670451389	2047.50340713544
127	0	13	37	6.080580762	0.060663125	0.0132638888888889	551.7858377	14400	1863.066181	24.46145313	19.7384451493056	786.751736474751
128	0	13	39	6.13124276	0.0039616875	6.94444444444444e-05	532.1737847	14400	1573.513403	24.93158333	13.4854619409722	1163.20617023398
129	0	15	42	6.578070399	0.02029575	0.000625	439.5433941	14400	1369.338194	25.60668866	15.3456004722222	2911.57362629507
130	0	18	42	7.50814894	0.0005715625	0.0247222222222222	408.0173177	14400	1264.218681	26.24144501	19.7245955798611	3017.31866922922
131	0	18	41	9.055154243	5.5875e-05	0.144722222222222	350.3898785	14400	1162.766181	26.69434431	56.2958704618056	2767.31718285578
132	0	19	43	6.345688056	0.00018125	0.00263888888888889	286.1104123	14400	1086.541319	27.04734262	8.30695802777778	2410.50476931339
133	0	19	44	6.008444675	7.9625e-05	0.00152777777777778	314.7584549	14400	1044.084861	27.00372742	11.6584101319444	2775.92353946961
134	0	17	43	7.525413044	5e-07	0.00458333333333333	277.4525955	14400	1008.956806	27.31626447	20.0824795	3916.46643754545
135	0	16	43	7.261894228	2.50625e-05	0.0438888888888889	182.9591189	14400	1034.827917	27.8673663	13.9972902291667	4987.69393382283
136	0	17	43	8.610283926	2.08125e-05	0.112847222222222	161.04	14400	1117.377083	27.90582985	63.2368708923611	3741.37036155071
137	0	16	41	8.241885632	3.025e-05	0.0307638888888889	190.5265799	14400	1203.817292	27.55495141	40.6059480451389	2338.06060957748
138	1	16	40	7.614034259	0.0001691875	0.0497222222222222	397.1520095	14400	1227.180417	26.36021875	71.2609489826389	1412.68514230273
139	1	16	41	6.327845098	1.7375e-05	0.00395833333333333	339.124796	14400	1085.608125	26.53094386	38.6460641284722	2088.25177951415
140	1	15	42	6.859265917	1.525e-05	0.00701388888888889	367.6384896	14400	1089.222083	26.24416841	31.5632930868056	4997.23108002709
141	1	14	42	7.473798595	0.000195875	0.0736111111111111	231.1431033	14400	1088.668125	26.88434896	23.94506875	5046.73581306566
142	0	14	42	11.3607938	0.000340375	0.1575	177.3286892	14400	1152.864583	27.19076504	52.5851063159722	4609.23362042644
143	0	13	43	12.86369837	1.00625e-05	0.522847222222222	232.743559	14400	1212.254306	27.3797095	97.3265117013889	4922.33782721766
147	1	8	39	10.67903538	1.75e-06	0.638611111111111	329.8390104	14400	1074.81375	26.88235071	42.7395072673611	3196.28764814961
148	1	9	38	14.19493515	7.125e-06	0.832847222222222	307.2738802	14400	1049.651944	27.05781712	104.484844652778	3348.20178994819
150	1	17	29	8.283364292	0.35966725	0.515902777777778	54.67724264	14400	2842.520405	26.53938282	67.5087078923611	1677.5709971703
155	0	13	38	6.322682911	0.0341318125	0.0222916666666667	435.7572396	14400	1330.861181	25.10417997	13.8247921701389	1989.50377304308
156	0	15	41	6.840660665	0.02263075	0.0175	350.2739974	14400	1179.360764	25.83721526	16.6191312951389	2160.36750481869
159	0	17	44	6.410467676	0.0662865	0.00854166666666667	289.012092	14400	1043.230764	26.64540451	17.3275108506944	2660.03256432418
160	0	15	41	8.2826659	0.006936625	0.0109027777777778	256.0756641	14400	1048.827917	27.07575636	19.4035060069444	4274.80218248716
161	0	14	40	7.547630061	0.00157575	0.00347222222222222	139.962717	14400	1094.319514	27.671478	12.5566197638889	5359.33163958162
162	0	16	38	7.873778988	0.000174625	0.0177777777777778	122.8477648	14400	1191.563056	27.71183507	34.7272020798611	3034.35571300708
163	0	16	37	7.121690083	0.029026	0.0522222222222222	283.2216363	14400	1267.955278	26.89139179	42.7514118194444	2501.2727763551
164	0	17	38	6.647602229	0.001997875	0.00708333333333333	290.3868446	14400	1136.05125	26.57497164	40.9448444826389	1163.45829408128
165	1	17	37	5.805883599	0.0022804375	0.0234722222222222	247.3096832	14400	1054.193125	26.75551157	35.8654585555556	1890.65891082896
166	1	16	37	7.508314924	0.001939625	0.0725	353.6325608	14400	1129.989514	25.96771008	89.2906283680556	7984.2483900994
167	1	17	37	9.86403309	0.0095715	0.0690972222222222	344.8923568	14400	1178.805347	25.89050116	191.184623090278	5519.87921680878
168	1	14	38	8.755072109	0.0061644375	0.0683333333333333	245.3694271	14400	1164.782778	26.44614873	77.3609261458333	4741.32011311142
169	1	11	37	8.961595967	0.0032118125	0.0931944444444444	162.2370399	14400	1171.711667	27.19101794	51.6440776319444	3831.78756909574
170	1	9	39	10.24343553	9.65625e-05	0.197083333333333	241.2693056	14400	1286.018403	26.98999306	86.4979615972222	1960.67424989664
171	1	10	40	11.23284612	2.5875e-05	0.300763888888889	212.5939453	14400	1352.704167	27.24131598	90.2179167013889	3612.39674168087
173	1	8	37	10.56686663	6.6375e-05	0.421805555555556	151.658776	14400	1256.8525	27.59012326	33.7229802152778	3486.18295915235
174	1	7	38	10.52848656	0.000885125	0.37375	474.1117057	14400	1282.000347	25.82364351	58.5348345208333	3225.15494969976
176	0	21	33	3.887115488	0.98744375	0.0810416666666667	297.6668142	14400	2650.745347	25.85803877	18.8596312395833	1417.45794621301
179	0	23	40	7.254070242	0.4631665	0.424513888888889	419.314375	14400	1502.436111	24.55845776	62.3126149722222	1843.39253993014
180	0	21	40	8.357759221	0.07966125	0.563125	275.9921788	14400	1188.055972	25.69639641	54.8913034548611	1940.19866874663
181	0	19	41	9.539652436	0.0255440625	0.399444444444444	243.0165885	14400	1088.197986	26.09506423	88.7643001041667	3043.01484649318
182	0	19	41	7.947889304	0.0990538125	0.220625	197.348329	14400	1043.523958	26.63696528	47.1683044895833	2246.99599585672
183	0	23	40	7.156204319	0.21024525	0.515625	213.7056641	14400	1096.396389	26.44415799	44.86693640625	2798.26015873882
184	0	20	37	8.960480005	0.167286375	0.635694444444444	274.2107813	14400	1149.845694	26.13901968	85.5686789930556	3813.5015888827
185	0	16	37	9.351007503	0.0775989375	0.330208333333333	241.903776	14400	1206.171458	26.10356077	64.98968521875	3971.96097508944
186	0	15	37	6.919212434	0.0077145625	0.0256944444444444	125.6593967	14400	1268.793681	27.15919734	22.6199900659722	4063.9946469276
187	0	18	38	7.707046896	0.1779340625	0.303263888888889	296.8983333	14400	1414.647569	26.25869041	66.2076589965278	2588.5701480816
188	0	17	38	8.59078503	0.0031875	0.109097222222222	178.8001649	14400	1097.671111	27.02564235	76.3679100694444	1451.18468648897
189	1	14	33	9.077887106	0.0015051875	0.291597222222222	125.4638672	14400	1099.913403	27.1897529	92.6054112152778	2379.28322585352
190	1	17	35	11.69888867	0.0188129375	0.424513888888889	170.7825781	14400	1224.950556	26.58026794	360.311255104167	7959.36512336106
191	1	16	34	11.92074295	0.408884375	0.493402777777778	278.4938325	14400	1377.956597	25.78215684	389.187551666667	7692.98379858681
192	1	17	35	10.64417993	0.3127031875	0.366388888888889	383.5677908	14400	1364.750417	24.8964757	345.361348333333	7745.35777152695
193	1	12	32	9.682840551	0.008562	0.0293055555555556	218.7056163	14400	1257.142292	26.13388656	186.048599618056	5582.40623246173
194	1	11	30	10.26007247	0.0018964375	0.0424305555555556	243.4932943	14400	1341.389722	26.23509028	128.199255208333	4873.33334091701
197	1	8	36	6.926086668	0.200438875	0.0236111111111111	348.3059201	14400	1524.410833	26.26804744	30.4576744583333	3789.46705131211
198	1	8	39	5.330353886	0.302745375	0.0416666666666667	718.6266276	14400	1521.279931	24.46737963	13.3536406493056	3023.95236391458
200	0	19	28	5.646646433	0.9468575625	0.368819444444444	209.5784896	14400	2360.983403	25.5213067	25.6243338159722	915.621640797239
201	0	21	36	6.565781499	0.9208463125	0.275694444444444	257.5918056	14400	1977.998681	25.5152998	35.5692602222222	1485.04351790989
202	0	22	37	6.390571803	0.510542625	0.519375	243.700842	14400	1608.687847	25.6042969	34.37707984375	2500.15520803345
203	0	22	36	8.84917313	0.0773193125	0.941597222222222	225.2741927	14400	1284.371458	25.78467648	82.3531191319445	2560.01480524777
204	0	20	38	9.350751146	0.09420775	0.866805555555556	206.2175477	14400	1187.887153	26.02151042	116.428678680556	2355.04059655386
205	0	18	37	8.077880904	0.342038	0.766180555555556	124.9125521	14400	1134.908819	26.67053355	56.45179915625	2877.98164265734
206	0	20	32	7.926087536	0.50812025	0.85125	163.1718142	14400	1307.980278	26.46323669	72.3371128333333	3078.35401516743
207	0	20	32	8.690263378	0.6157700625	0.672083333333333	213.8155642	14400	1407.743333	26.27116608	79.9675707291667	3722.2245073644
208	1	22	34	10.35334346	0.5983119375	0.801041666666667	228.373099	14400	1361.465486	25.76447223	294.852156979167	3298.12040803023
209	1	20	36	9.073177646	0.3103621875	0.558125	222.808303	14400	1388.244444	25.92866666	110.859165034722	4142.68831378474
210	0	15	35	10.17856281	0.0352874375	0.417986111111111	108.5590553	14400	1182.955333	26.87393491	112.756756701389	3192.0681087985
211	0	12	34	12.25001359	0.002663625	0.433819444444444	63.44345738	14400	1026.323101	26.84698808	294.525871527778	1319.24184209388
212	1	13	31	11.942749	0.00607612612612613	0.681726907630522	45.57179213	9960	1168.360732	27.21358024	430.152612700803	2778.41807591067
213	1	15	33	17.36657512	0.0215761993382961	0.331392694063927	36.57591127	8760	1464.707253	26.84292332	1641.32469863014	7096.23710331105
214	1	15	33	9.001516354	0.165078	0.213958333333333	55.92414694	14400	1801.125665	26.46657801	107.12776625	8097.92057690376
216	1	11	31	11.493421	0.04017525	0.360625	115.8679601	14400	1680.399167	26.4141597	340.607675902778	6352.96345957908
217	1	10	29	12.67358836	0.003444	0.157083333333333	161.8278255	14400	1697.913056	26.66344619	424.569009618056	5614.37728171078
218	1	9	31	11.62113792	0.1261434375	0.342708333333333	88.67921441	14400	1838.487083	26.91572568	177.773672222222	6832.38359727276
219	1	9	35	8.043008771	0.441527125	0.0452083333333333	493.6346181	14400	1980.334236	25.33760359	83.7447260069444	4566.1912824876
220	0	18	26	5.269683383	0.605784	0.0813194444444444	82.33713581	14400	3247.375331	25.55182956	10.9888760590278	838.603411160138
221	0	18	28	4.601910037	0.994224875	0.0478472222222222	176.5397352	14400	2863.346736	25.28635241	9.50864533680555	693.550099900918
222	0	19	30	4.799773912	0.917183125	0.127430555555556	181.3500781	14400	2041.992361	25.67114702	10.4623837013889	1971.82108661074
223	0	18	27	7.545826315	0.2878339375	0.805972222222222	135.7099132	14400	1450.353333	25.88337673	22.37345903125	7419.48865171386
224	0	20	30	6.707211577	0.273209125	0.666736111111111	116.3045654	14400	1369.140304	25.88865564	58.150518625	3169.59900795439
225	0	22	30	9.318251664	0.502913818076477	0.628605769230769	53.0951649	12480	1476.611516	26.43405806	300.947773157051	2713.52585445156
226	0	20	30	9.33394097	0.561215283373623	0.410342261904762	75.85471377	13440	1623.91648	26.40139269	207.39177734375	2421.53974696328
227	0	18	30	8.820225769	0.7337553125	0.464236111111111	96.17648377	14400	1730.714215	26.53126289	54.0874131319444	3991.22827738933
228	0	18	29	10.01178641	0.66416625	0.660416666666667	109.5920597	14400	1509.206479	26.20401218	129.0694546875	3392.03155287601
229	0	20	26	14.07410384	0.11792885097057	0.61875	104.9815821	11520	1243.452067	26.4201105	492.341457335069	3641.38144545753
230	1	10	28	13.02544187	0.373150625	0.0972916666666667	13.48615523	14400	2767.417744	26.41739054	179.509552708333	7292.54245227979
231	1	8	29	17.01144033	0.236584875	0.336805555555556	32.82817274	14400	2360.228472	26.46308625	318.228608333333	6874.8638293301
232	0	9	30	15.71949111	0.01289475	0.502083333333333	90.52515191	14400	2199.585069	26.45672105	693.098969027778	6372.20200324939
233	1	9	34	8.227285688	0.5959213125	0.138333333333333	151.5813498	14400	2346.587708	26.09526158	103.674940347222	4876.8537106592
234	0	18	26	7.114868428	0.700123304920573	0.300649350649351	72.33797254	9240	2434.267679	25.40790381	24.285212267316	2666.17186269212
235	0	7	28	12.41456456	0.383882566585956	0.0186781609195402	12.56245697	10440	3058.188768	26.46961994	260.904379358238	8398.67592647809
236	1	8	29	17.49303825	0.0429033199195171	0.304555555555556	24.62941565	9000	3031.965229	26.54454257	598.299471611111	6923.73380519177
